# Supplementary material for: Laboratory Validation of a Fully Automated Point-of-Care Device for High-Order Multiplexing Real-Time PCR Detection of Respiratory Pathogens
Source: Diagnostics (Basel). 2025 Sep 25;15(19):2445. doi: 10.3390/diagnostics15192445 (PMC12523385; doi:10.3390/diagnostics15192445)
Supplement: Supplementary file 1 [file diagnostics-15-02445-s001.zip]

Archive with 1 entries (1 files):
- diagnostics-3821562-supplementary.pdf
